# Supplementary material for: Cylindracin, a Fruiting Body-Specific Protein of Cyclocybe cylindracea, Represses the Egg-Laying and Development of Caenorhabditis elegans and Drosophila melanogaster
Source: Toxins (Basel). 2025 Mar 1;17(3):118. doi: 10.3390/toxins17030118 (PMC11946224; doi:10.3390/toxins17030118)
Supplement: Supplementary file 1 [file toxins-17-00118-s001.zip]

Archive with 1 entries (1 files):
- toxins-3453474-supplementary.pdf
